# Supplementary material for: Multistable Synaptic Plasticity Induces Memory Effects and Cohabitation of Chimera and Bump States in Leaky Integrate-and-Fire Networks
Source: Entropy (Basel). 2025 Feb 28;27(3):257. doi: 10.3390/e27030257 (PMC11941565; doi:10.3390/e27030257)
Supplement: Supplementary file 1 [file entropy-27-00257-s001.zip]

Archive with 1 entries (1 files):
- entropy-3306516-supplementary.pdf
